# Supplementary material for: Batch Reactor vs. Microreactor System for Efficient AuNP Deposition on Activated Carbon Fibers
Source: Materials (Basel). 2021 Nov 2;14(21):6598. doi: 10.3390/ma14216598 (PMC8585125; doi:10.3390/ma14216598)
Supplement: Supplementary file 1 [file materials-14-06598-s001.zip]

Archive with 1 entries (1 files):
- materials-1409273-supplementary.pdf
